# Supplementary material for: Verbal Encoding Deficits Impact Recognition Memory in Atypical “Non-Amnestic” Alzheimer’s Disease
Source: Brain Sci. 2022 Jun 28;12(7):843. doi: 10.3390/brainsci12070843 (PMC9313460; doi:10.3390/brainsci12070843)
Supplement: Supplementary file 1 [file brainsci-12-00843-s001.zip]

Archive with 1 entries (1 files):
- brainsci-1778212-supplementary.pdf
